# Supplementary material for: Downregulated NPAS4 in multiple brain regions is associated with major depressive disorder
Source: Sci Rep. 2023 Dec 7;13:21596. doi: 10.1038/s41598-023-48646-9 (PMC10703936; doi:10.1038/s41598-023-48646-9)
Supplement: Supplementary file 1 — Supplementary Information. [file 41598_2023_48646_MOESM1_ESM.zip]

Archive with 6 entries (4 files):
- mdd-analysis-github-contents/
- mdd-analysis-github-contents/analysis/
- mdd-analysis-github-contents/analysis/R-code.pdf
- mdd-analysis-github-contents/cemitools_report.html
- mdd-analysis-github-contents/Supplementary Tables.xlsx
- mdd-analysis-github-contents/Supplemetary Figures.pdf
