# Supplementary material for: Downregulated NPAS4 in multiple brain regions is associated with major depressive disorder
Source: Sci Rep. 2023 Dec 7;13:21596. doi: 10.1038/s41598-023-48646-9 (PMC10703936; doi:10.1038/s41598-023-48646-9)
Supplement: Supplementary file 1 — Supplementary Information. [file 41598_2023_48646_MOESM1_ESM.zip › mdd-analysis-github-contents/Supplementary Tables.xlsx]

## Sheet: 3 Region DGE
Significantly expressed genes in DLPFC, nACC, and vSUB combined
baseMean	log2FoldChange	lfcSE	stat	pvalue	padj	ensembl_gene_id	gene_symbol
134.946	-0.583366	0.0537004	-11.7702	5.55658e-32	2.0042e-27	ENSG00000174576	NPAS4
266.918	-0.500285	0.0632416	-7.90269	2.72941e-15	4.92235e-11	ENSG00000125740	FOSB
1216.27	-0.442773	0.062909	-7.03764	1.95522e-12	2.35076e-08	ENSG00000170345	FOS
1005.38	-0.448275	0.0632962	-6.9973	2.6094e-12	2.35296e-08	ENSG00000123358	NR4A1
172.788	-0.430985	0.062328	-6.81659	9.32252e-12	6.72508e-08	ENSG00000073756	PTGS2
128.873	-0.423547	0.063269	-6.53677	6.28627e-11	3.77899e-07	ENSG00000122877	EGR2
407.963	-0.394704	0.0608299	-6.40643	1.48964e-10	7.6757e-07	ENSG00000119508	NR4A3
11.6808	0.281955	0.0531821	6.33336	2.39886e-10	1.08156e-06	ENSG00000226102	SEPT7P3
836.941	-0.370417	0.0588407	-6.22932	4.68464e-10	1.87745e-06	ENSG00000087074	PPP1R15A
233.167	-0.372739	0.0629731	-5.98686	2.13925e-09	7.71605e-06	ENSG00000142871	CYR61
1527.68	-0.370913	0.0622421	-5.8853	3.97323e-09	1.22145e-05	ENSG00000120738	EGR1
19.1287	-0.379809	0.0633865	-5.88158	4.06371e-09	1.22145e-05	ENSG00000213755	AC093270.1
160.087	-0.319486	0.0559904	-5.75334	8.74958e-09	2.4276e-05	ENSG00000138166	DUSP5
62.1413	0.369018	0.0574971	5.72466	1.03641e-08	2.67016e-05	ENSG00000225573	RPL35P5
180.632	-0.359653	0.0632599	-5.68416	1.31459e-08	3.16106e-05	ENSG00000162772	ATF3
720.57	-0.355393	0.0625952	-5.61266	1.99236e-08	4.29315e-05	ENSG00000198576	ARC
5.7233	-0.350969	0.0632128	-5.60998	2.02344e-08	4.29315e-05	ENSG00000235661	MIR670HG
7.5267	-0.351191	0.0620417	-5.5997	2.14726e-08	4.30276e-05	ENSG00000270640	AC104695.4
494.361	-0.203858	0.037654	-5.45807	4.81328e-08	9.13738e-05	ENSG00000137094	DNAJB5
202.211	-0.341504	0.0627031	-5.39151	6.98669e-08	0.000126002	ENSG00000135625	EGR4
337.662	-0.328374	0.0613334	-5.36687	8.01162e-08	0.000137605	ENSG00000142178	SIK1
346.887	-0.248136	0.0470182	-5.24733	1.54321e-07	0.000242009	ENSG00000173334	TRIB1
28.8661	-0.277798	0.0528197	-5.25139	1.50954e-07	0.000242009	ENSG00000231329	AL031772.1
247.836	-0.313371	0.0602071	-5.19878	2.00601e-07	0.000301477	ENSG00000090104	RGS1
564.722	-0.314825	0.0611793	-5.14648	2.6542e-07	0.000382937	ENSG00000171223	JUNB
6.20331	-0.3289	0.0629716	-5.11987	3.05741e-07	0.000424145	ENSG00000237649	KIFC1
3.67751	0.312898	0.0624296	5.08018	3.77069e-07	0.000503723	ENSG00000228427	AL590764.1
520.497	-0.310078	0.0609449	-5.00269	5.65344e-07	0.000728264	ENSG00000159388	BTG2
624.896	-0.119606	0.0240629	-4.97448	6.54219e-07	0.000786567	ENSG00000117036	ETV3
45.2734	-0.242119	0.0484814	-4.97635	6.47937e-07	0.000786567	ENSG00000218475	ACTG1P18
252.051	-0.260012	0.0622681	-4.92551	8.41401e-07	0.000978984	ENSG00000149257	SERPINH1
17.8205	0.297784	0.0627035	4.89127	1.00185e-06	0.00112924	ENSG00000196616	ADH1B
827.845	-0.288138	0.0592808	-4.77211	1.8231e-06	0.00187879	ENSG00000120129	DUSP1
8.13354	-0.259262	0.0523678	-4.77562	1.79157e-06	0.00187879	ENSG00000129277
1.34884	-0.296433	0.0596466	-4.78224	1.7335e-06	0.00187879	ENSG00000255858	AC055720.1
40.3385	-0.31518	0.063332	-4.74279	2.10799e-06	0.00211203	ENSG00000138135	CH25H
456.78	-0.219082	0.0465501	-4.68993	2.73298e-06	0.00266421	ENSG00000111859	NEDD9
21.8381	-0.267152	0.0629702	-4.59081	4.41534e-06	0.00399425	ENSG00000133874	RNF122
35.611	-0.242176	0.0525962	-4.59014	4.42956e-06	0.00399425	ENSG00000244124	ATP1B3-AS1
9.90657	-0.295111	0.0633414	-4.59073	4.41689e-06	0.00399425	ENSG00000259356	AC022710.1
316.102	-0.248128	0.0633034	-4.57333	4.80043e-06	0.00417398	ENSG00000124762	CDKN1A
48.4869	-0.254378	0.0560018	-4.56579	4.97605e-06	0.00417398	ENSG00000167604	NFKBID
97.7989	-0.291184	0.0617373	-4.56626	4.96511e-06	0.00417398	ENSG00000169508	GPR183
31.1428	-0.206386	0.0583113	-4.53421	5.78187e-06	0.00473427	ENSG00000125538	IL1B
7.98572	-0.264102	0.0604004	-4.52971	5.90652e-06	0.00473427	ENSG00000257743	MGAM2
6.12614	-0.285174	0.0631365	-4.51272	6.40009e-06	0.00501837	ENSG00000261778	AC006362.1
1.86969	-0.225591	0.0521147	-4.48936	7.14366e-06	0.00548223	ENSG00000175063	UBE2C
3.86773	0.271101	0.0617028	4.46669	7.94381e-06	0.00596928	ENSG00000187627	RGPD1
48.851	-0.246836	0.054874	-4.45799	8.27305e-06	0.00608981	ENSG00000237665	GRM7-AS2
11.5397	-0.284689	0.063073	-4.44667	8.72117e-06	0.00629127	ENSG00000234981	AC244034.1
2.53665	-0.265032	0.0615408	-4.40811	1.04277e-05	0.00737485	ENSG00000256732	AC006065.4
1743.22	-0.200412	0.0454836	-4.3916	1.1252e-05	0.00737903	ENSG00000130066	SAT1
36.0569	-0.235805	0.056402	-4.39163	1.12504e-05	0.00737903	ENSG00000169429	CXCL8
32.846	0.291249	0.0632359	4.39269	1.11955e-05	0.00737903	ENSG00000228065	LINC01515
78.7981	-0.256612	0.0582729	-4.39447	1.11043e-05	0.00737903	ENSG00000248713	AC083902.2
186.191	-0.218308	0.0497901	-4.37985	1.18759e-05	0.00764914	ENSG00000121039	RDH10
276.017	-0.178568	0.0408881	-4.34857	1.37027e-05	0.00867092	ENSG00000066827	ZFAT
752.934	-0.22808	0.0530165	-4.33581	1.45223e-05	0.00903113	ENSG00000116741	RGS2
388.064	-0.257908	0.0612149	-4.32529	1.52328e-05	0.00931242	ENSG00000137801	THBS1
3.74095	-0.274609	0.0633991	-4.31236	1.6152e-05	0.0097098	ENSG00000258048	AC073569.2
4.1583	0.264883	0.0612597	4.30038	1.70505e-05	0.0100819	ENSG00000236618	PITPNA-AS1
154.938	-0.11025	0.0256439	-4.29148	1.77485e-05	0.0103253	ENSG00000133818	RRAS2
16.9096	-0.26315	0.0617714	-4.28038	1.86575e-05	0.0106819	ENSG00000254510	AP001107.5
7.13073	-0.262863	0.0609819	-4.26401	2.00788e-05	0.011316	ENSG00000270324	AC005972.2
16.9679	-0.253531	0.0627223	-4.23826	2.2526e-05	0.0124906	ENSG00000181577	C6orf223
820.582	-0.233293	0.0631607	-4.23499	2.28557e-05	0.0124906	ENSG00000204389	HSPA1A
224.97	-0.142302	0.0333427	-4.2275	2.36307e-05	0.0127214	ENSG00000251596	HADHAP1
19.3356	-0.238407	0.060225	-4.22055	2.43704e-05	0.0129267	ENSG00000217527	RPS16P5
32.2445	-0.243	0.0569595	-4.21581	2.48888e-05	0.0130103	ENSG00000225217	HSPA7
136.894	-0.228865	0.0631973	-4.21171	2.53441e-05	0.0130591	ENSG00000185022	MAFF
5.57166	-0.285263	0.0573048	-4.18446	2.85839e-05	0.014521	ENSG00000188886	ASTL
44.3202	-0.25845	0.062504	-4.1741	2.99161e-05	0.0147814	ENSG00000130222	GADD45G
2.90375	-0.25923	0.0634254	-4.17647	2.96071e-05	0.0147814	ENSG00000251401	AC093729.1
136.316	-0.277337	0.063416	-4.16898	3.0597e-05	0.0149136	ENSG00000270103	AL360012.1
1561.15	-0.141413	0.0337199	-4.15216	3.29356e-05	0.0158394	ENSG00000158467	AHCYL2
28.794	0.197845	0.0493156	4.13941	3.48203e-05	0.0165254	ENSG00000181798	LINC00471
256.106	-0.0848301	0.02061	-4.11663	3.84457e-05	0.0180091	ENSG00000120314	WDR55
950.568	-0.105718	0.0257672	-4.10353	4.06888e-05	0.0185332	ENSG00000134480	CCNH
1746.87	-0.180128	0.0439068	-4.10702	4.00801e-05	0.0185332	ENSG00000143384	MCL1
928.266	-0.172124	0.0412297	-4.10093	4.11487e-05	0.0185332	ENSG00000171444	MCC
2.67692	-0.171531	0.0438751	-4.0983	4.162e-05	0.0185332	ENSG00000264316	MTCO3P13
752.679	-0.0971922	0.0237858	-4.08119	4.48054e-05	0.0186088	ENSG00000063587	ZNF275
994.117	-0.137548	0.0337778	-4.09347	4.24963e-05	0.0186088	ENSG00000130844	ZNF331
496.733	-0.195134	0.0464123	-4.0777	4.54833e-05	0.0186088	ENSG00000135318	NT5E
333.016	-0.0692194	0.0170088	-4.07289	4.64329e-05	0.0186088	ENSG00000144233	AMMECR1L
297.676	-0.223242	0.0557692	-4.08355	4.43533e-05	0.0186088	ENSG00000144655	CSRNP1
188.374	-0.123696	0.0304474	-4.07464	4.60853e-05	0.0186088	ENSG00000183150	GPR19
1097.68	-0.145749	0.0354413	-4.07298	4.64147e-05	0.0186088	ENSG00000185985	SLITRK2
393.808	-0.0949526	0.0233134	-4.07434	4.61454e-05	0.0186088	ENSG00000188215	DCUN1D3
51.6096	-0.228246	0.0557751	-4.08417	4.42337e-05	0.0186088	ENSG00000259055	AL591770.1
7.23191	-0.204181	0.0521263	-4.06465	4.81052e-05	0.0188598	ENSG00000163739	CXCL1
334.576	-0.0776353	0.0191163	-4.06485	4.80631e-05	0.0188598	ENSG00000198393	ZNF26
1.56939	-0.169288	0.042262	-4.05492	5.01524e-05	0.0193246	ENSG00000148346	LCN2
8.22313	0.317193	0.0567353	4.05394	5.03621e-05	0.0193246	ENSG00000248874	C5orf17
4.31835	0.227321	0.0596268	4.0399	5.34733e-05	0.0203024	ENSG00000131808	FSHB
281.049	-0.136947	0.0341695	-4.02445	5.71085e-05	0.0212355	ENSG00000141543	EIF4A3
82.4037	0.165703	0.040818	4.02581	5.67801e-05	0.0212355	ENSG00000269290
10.3803	-0.255338	0.0632885	-4.01241	6.01019e-05	0.0221206	ENSG00000118193	KIF14
846.69	-0.131582	0.0328483	-4.00248	6.26829e-05	0.0226091	ENSG00000136158	SPRY2
230.244	-0.219935	0.0541288	-4.00478	6.20745e-05	0.0226091	ENSG00000141485	SLC13A5
135.164	-0.203719	0.0515368	-3.99322	6.51832e-05	0.0228277	ENSG00000144802	NFKBIZ
16.0045	-0.226189	0.0562745	-3.9932	6.51877e-05	0.0228277	ENSG00000232036	AL078645.2
6.98927	-0.266737	0.0624209	-3.99771	6.39575e-05	0.0228277	ENSG00000238245	MYO5BP2
1699.73	-0.22033	0.0621471	-3.97023	7.1803e-05	0.0249025	ENSG00000132002	DNAJB1
1.27733	0.218525	0.0568541	3.96179	7.43901e-05	0.0255541	ENSG00000257230	LINC02448
13.6708	-0.252549	0.0623898	-3.94292	8.04955e-05	0.0273905	ENSG00000081041	CXCL2
666.645	-0.117059	0.0298533	-3.94056	8.12933e-05	0.0274034	ENSG00000116285	ERRFI1
782.377	-0.213655	0.0562156	-3.93407	8.35178e-05	0.0278926	ENSG00000112715	VEGFA
8.39239	-0.244347	0.0617209	-3.92716	8.59532e-05	0.0283581	ENSG00000136542	GALNT5
240.482	0.0952537	0.0242242	3.92568	8.64841e-05	0.0283581	ENSG00000179523	EIF3J-AS1
1322.75	-0.122683	0.031394	-3.91805	8.927e-05	0.0290079	ENSG00000198797	BRINP2
35.9776	-0.201112	0.0584996	-3.91078	9.19971e-05	0.0296272	ENSG00000007908	SELE
120.71	-0.214345	0.0560821	-3.89935	9.64519e-05	0.0307869	ENSG00000198805	PNP
8.03048	-0.257605	0.0629179	-3.89512	9.81517e-05	0.0310547	ENSG00000115008	IL1A
2071.5	-0.188182	0.0472781	-3.87669	0.000105886	0.0329243	ENSG00000136205	TNS3
709.657	-0.102031	0.0264121	-3.87874	0.000104999	0.0329243	ENSG00000165271	NOL6
11.2166	-0.230967	0.0589303	-3.86918	0.000109204	0.0336655	ENSG00000234953	AL138799.4
37.6538	-0.234382	0.0619428	-3.84993	0.000118152	0.0344046	ENSG00000106366	SERPINE1
73.6957	-0.253956	0.0608087	-3.85105	0.000117614	0.0344046	ENSG00000118503	TNFAIP3
76.0831	-0.147547	0.0381104	-3.85083	0.000117717	0.0344046	ENSG00000171174	RBKS
113.771	-0.224413	0.0571552	-3.84792	0.000119125	0.0344046	ENSG00000182508	LHFPL1
443.438	-0.212701	0.055164	-3.84696	0.000119591	0.0344046	ENSG00000188803	SHISA6
10.4141	0.223674	0.0601229	3.85261	0.000116866	0.0344046	ENSG00000206262	FOXL2NB
17.2174	-0.259765	0.0632939	-3.84774	0.000119213	0.0344046	ENSG00000227582	ADGRF5P1
55.1587	-0.181836	0.0459705	-3.85462	0.000115907	0.0344046	ENSG00000267128	RNF157-AS1
60.9456	-0.237778	0.0632693	-3.84575	0.000120186	0.0344046	ENSG00000272512	AL645608.8
4.42296	0.220549	0.0614748	3.83981	0.000123128	0.0349695	ENSG00000235897	TM4SF19-AS1
27.0267	-0.201842	0.053019	-3.83048	0.000127892	0.0360386	ENSG00000231965	AF131215.1
741.591	-0.122988	0.0320583	-3.82767	0.000129361	0.0361701	ENSG00000006652	IFRD1
127.184	-0.220278	0.0630809	-3.82419	0.0001312	0.036402	ENSG00000143333	RGS16
20.8535	-0.22026	0.0575834	-3.80238	0.000143313	0.0393681	ENSG00000164645	TEX47
336.19	-0.10383	0.0274241	-3.80107	0.000144073	0.0393681	ENSG00000166669	ATF7IP2
43.1673	-0.214262	0.0572231	-3.79547	0.000147365	0.0399646	ENSG00000164611	PTTG1
13.1572	-0.230148	0.0607642	-3.79086	0.000150127	0.0404098	ENSG00000226272	ARHGAP26-AS1
1376.92	-0.193084	0.0502741	-3.77212	0.000161864	0.0432465	ENSG00000119938	PPP1R3C
472.223	-0.189924	0.0491976	-3.75435	0.000173791	0.0459215	ENSG00000134042	MRO
29.3261	0.150554	0.0398446	3.75344	0.000174423	0.0459215	ENSG00000255384	AP001267.2
97.6115	-0.196051	0.0522413	-3.74793	0.000178303	0.046504	ENSG00000057657	PRDM1
12.8415	-0.228177	0.0629984	-3.74665	0.000179214	0.046504	ENSG00000148773	MKI67
125.062	-0.151151	0.0406007	-3.74416	0.000180997	0.0466314	ENSG00000119283	TRIM67
8.2142	0.236481	0.0569505	3.73837	0.000185218	0.0468174	ENSG00000202380	RNU1-55P
15.3414	-0.221805	0.06329	-3.73783	0.000185614	0.0468174	ENSG00000237989	LINC01679
14.7507	-0.232977	0.0621359	-3.74066	0.00018354	0.0468174	ENSG00000250069	AC011379.1
97.204	0.165143	0.0436464	3.73502	0.000187699	0.0470147	ENSG00000233927	RPS28
63.686	-0.119407	0.0318871	-3.73087	0.000190821	0.0474671	ENSG00000245552	AP000787.1
226.803	-0.197076	0.053273	-3.72872	0.000192456	0.0475458	ENSG00000122641	INHBA
2.90874	0.236715	0.0632566	3.72465	0.00019559	0.0479914	ENSG00000233055	AL353621.1
11.5853	-0.195914	0.0600296	-3.71932	0.000199759	0.0486832	ENSG00000013588	GPRC5A
150.211	-0.161148	0.0428782	-3.71543	0.000202862	0.0491075	ENSG00000259820	AC083843.3

## Sheet: DLPFC
Significantly expressed genes in DLPFC
baseMean	log2FoldChange	lfcSE	stat	pvalue	padj	ensembl_gene_id	gene_symbol
10.6143	-0.409642	0.0691828	-6.48296	8.9939e-11	2.94001e-06	ENSG00000129277	CCL4
985.798	-0.527472	0.0839931	-6.25934	3.86601e-10	6.3188e-06	ENSG00000170345	FOS
101.168	-0.430261	0.070282	-6.0578	1.37994e-09	1.50363e-05	ENSG00000174576	NPAS4
236.598	-0.462223	0.084274	-5.42661	5.74329e-08	0.000469356	ENSG00000125740	FOSB
184.046	-0.440693	0.0846469	-5.21234	1.86473e-07	0.00121912	ENSG00000142871	CYR61
38.2269	-0.440072	0.0844267	-5.15841	2.49054e-07	0.00135689	ENSG00000138135	CH25H
24.7592	-0.334576	0.0776859	-5.0024	5.66216e-07	0.00237388	ENSG00000108691	CCL2
30.5381	-0.247985	0.0742327	-4.95481	7.24028e-07	0.00237388	ENSG00000125538	IL1B
225.01	-0.324809	0.080615	-4.96469	6.88106e-07	0.00237388	ENSG00000149257	SERPINH1
49.4845	-0.351447	0.0687596	-4.95422	7.26202e-07	0.00237388	ENSG00000189238	LINC00943
133.826	-0.396935	0.0843497	-4.82184	1.42243e-06	0.00422706	ENSG00000162772	ATF3
3.28	-0.424471	0.0840372	-4.78805	1.68407e-06	0.00458755	ENSG00000256732	AC006065.4
240.721	-0.414102	0.0827862	-4.75671	1.96775e-06	0.00494799	ENSG00000073756	PTGS2
286.75	-0.312534	0.0665291	-4.65872	3.18175e-06	0.00742915	ENSG00000173334	TRIB1
3.62863	-0.396563	0.0844464	-4.6035	4.15455e-06	0.00905386	ENSG00000235661	MIR670HG
18.6256	-0.377162	0.084636	-4.56992	4.87909e-06	0.00996828	ENSG00000133874	RNF122
133.803	-0.35411	0.0790437	-4.50903	6.51242e-06	0.0101111	ENSG00000090104	RGS1
7.63715	-0.371304	0.0830844	-4.51417	6.35653e-06	0.0101111	ENSG00000115008	IL1A
70.1118	-0.388815	0.0846652	-4.5304	5.88714e-06	0.0101111	ENSG00000118503	TNFAIP3
99.0058	-0.392996	0.084494	-4.4997	6.80489e-06	0.0101111	ENSG00000122877	EGR2
43.8021	-0.359261	0.0782094	-4.50791	6.54688e-06	0.0101111	ENSG00000127472	PLA2G5
111.028	-0.369151	0.0829305	-4.51165	6.4325e-06	0.0101111	ENSG00000143333	RGS16
980.257	-0.38787	0.0842112	-4.48095	7.43113e-06	0.0105616	ENSG00000123358	NR4A1
31.0845	-0.329339	0.0737311	-4.4534	8.45205e-06	0.011512	ENSG00000062096	ARSF
73.4663	-0.382751	0.0833509	-4.41441	1.01284e-05	0.0127341	ENSG00000169508	GPR183
33.9016	-0.27372	0.0708286	-4.41831	9.94744e-06	0.0127341	ENSG00000225217	HSPA7
1337.7	-0.278123	0.0634088	-4.38823	1.14276e-05	0.0128813	ENSG00000130066	SAT1
43.9502	-0.322697	0.0726961	-4.39242	1.12096e-05	0.0128813	ENSG00000225479	PLCB1-IT1
18.2202	-0.360095	0.0803272	-4.40131	1.076e-05	0.0128813	ENSG00000249170	AC096713.1
74.5814	-0.360419	0.0846501	-4.32347	1.53597e-05	0.0160501	ENSG00000135094	SDS
165.369	-0.324077	0.0754049	-4.31949	1.56393e-05	0.0160501	ENSG00000141485	SLC13A5
795.086	-0.304051	0.0827996	-4.31847	1.57118e-05	0.0160501	ENSG00000204389	HSPA1A
314.085	-0.360406	0.0806715	-4.29105	1.7783e-05	0.0167236	ENSG00000119508	NR4A3
46.436	-0.244305	0.0699939	-4.29176	1.77265e-05	0.0167236	ENSG00000169429	CXCL8
754.346	-0.253771	0.0590207	-4.28952	1.79059e-05	0.0167236	ENSG00000171444	MCC
4.94502	-0.366167	0.0843936	-4.28295	1.84429e-05	0.0167466	ENSG00000237649	KIFC1
1636.05	-0.360231	0.0826809	-4.26775	1.97457e-05	0.0174451	ENSG00000120738	EGR1
58.8808	-0.309451	0.072432	-4.25374	2.10231e-05	0.0180848	ENSG00000173627	APOBEC4
2.86916	-0.358414	0.083084	-4.22339	2.40658e-05	0.0201715	ENSG00000243548	RN7SL101P
59.6694	-0.288313	0.0826551	-4.21441	2.50432e-05	0.0203691	ENSG00000148926	ADM
78.7629	-0.327795	0.0809673	-4.20991	2.55478e-05	0.0203691	ENSG00000198805	PNP
18.0387	-0.317311	0.07759	-4.19612	2.71523e-05	0.0211329	ENSG00000217527	RPS16P5
12.2749	-0.311614	0.073504	-4.18709	2.82549e-05	0.0214796	ENSG00000259241	AC020892.1
27.4259	-0.352862	0.0845569	-4.15838	3.20516e-05	0.0238121	ENSG00000166592	RRAD
313.817	-0.308159	0.0737073	-4.12851	3.65118e-05	0.026523	ENSG00000153822	KCNJ16
7.11431	-0.29522	0.0744623	-4.11487	3.87402e-05	0.02753	ENSG00000257743	MGAM2
1848.85	-0.284877	0.0689036	-4.10379	4.06443e-05	0.0282686	ENSG00000136205	TNS3
10.2797	-0.343512	0.0822825	-4.09648	4.1948e-05	0.0285675	ENSG00000216316	AL022722.1
10.247	-0.33449	0.0811026	-4.08609	4.38703e-05	0.0292669	ENSG00000221185	AC103816.2
9.93871	-0.33315	0.0846625	-4.06269	4.85112e-05	0.0317156	ENSG00000225745	AL773572.2
736.429	-0.215632	0.0534355	-4.05775	4.95473e-05	0.0317579	ENSG00000079691	CARMIL1
238.21	-0.161703	0.0399046	-4.03888	5.37068e-05	0.033762	ENSG00000184304	PRKD1
65.4312	0.226782	0.0558216	4.02412	5.71888e-05	0.0352726	ENSG00000223508	RPL23AP53
4.9971	-0.357539	0.0845972	-4.01123	6.04034e-05	0.0359715	ENSG00000251059	AC139722.1
5.42723	-0.344192	0.0844892	-4.01076	6.0523e-05	0.0359715	ENSG00000270324	AC005972.2
1.80401	-0.247741	0.0628022	-3.99255	6.5366e-05	0.0363154	ENSG00000006075	CCL3
851.334	-0.204872	0.0511414	-3.99295	6.52553e-05	0.0363154	ENSG00000067082	KLF6
1362.65	-0.223325	0.0560157	-3.96524	7.33217e-05	0.0363154	ENSG00000105088	OLFM2
7.36294	-0.323879	0.0835186	-3.98278	6.81131e-05	0.0363154	ENSG00000118193	KIF14
277.009	-0.294412	0.0733891	-3.97526	7.03028e-05	0.0363154	ENSG00000136297	MMD2
155.126	-0.248254	0.0624835	-3.97702	6.97843e-05	0.0363154	ENSG00000154553	PDLIM3
17.4697	-0.355518	0.0846179	-3.98227	6.82596e-05	0.0363154	ENSG00000213755	AC093270.1
4.69849	-0.333361	0.0835319	-3.98422	6.77025e-05	0.0363154	ENSG00000228412	AL022068.1
43.9906	-0.288929	0.0732155	-3.96936	7.20654e-05	0.0363154	ENSG00000240922	LSAMP-AS1
7.14272	-0.331099	0.0844881	-3.9838	6.78208e-05	0.0363154	ENSG00000259356	AC022710.1
6.01989	-0.328084	0.0844805	-3.96877	7.22439e-05	0.0363154	ENSG00000272574	AL596325.2
444.318	-0.31985	0.0806084	-3.94176	8.08842e-05	0.0388827	ENSG00000159388	BTG2
1.98863	-0.234938	0.0611913	-3.94448	7.99748e-05	0.0388827	ENSG00000175063	UBE2C
258.635	-0.269838	0.0839659	-3.92421	8.70147e-05	0.0402338	ENSG00000124762	CDKN1A
1623.88	-0.312401	0.0837381	-3.91727	8.95584e-05	0.0402338	ENSG00000132002	DNAJB1
63.3175	-0.316772	0.0793452	-3.9209	8.82197e-05	0.0402338	ENSG00000140522	RLBP1
199.308	-0.295278	0.0842977	-3.91649	8.98487e-05	0.0402338	ENSG00000169908	TM4SF1
11.798	0.336726	0.0846869	3.92926	8.52093e-05	0.0402338	ENSG00000196616	ADH1B
42.3342	-0.270753	0.068781	-3.89416	9.85386e-05	0.0430571	ENSG00000218475	ACTG1P18
139.885	0.191647	0.0491693	3.89355	9.87881e-05	0.0430571	ENSG00000261374	lnc-KNSTRN-2:2
38.6528	-0.310396	0.0801696	-3.88987	0.000100299	0.0431406	ENSG00000182508	LHFPL1
6.59082	-0.302022	0.0846715	-3.87753	0.00010552	0.0432066	ENSG00000100078	PLA2G3
102.111	0.293153	0.0818277	3.87816	0.000105248	0.0432066	ENSG00000225573	RPL35P5
3.73776	-0.329877	0.0846074	-3.87703	0.00010574	0.0432066	ENSG00000258048	AC073569.2
51.9794	-0.298617	0.0760739	-3.88082	0.000104103	0.0432066	ENSG00000259055	AL591770.1
287.159	0.121888	0.031474	3.85023	0.000118006	0.0476234	ENSG00000240230	COX19
450.027	-0.241784	0.06217	-3.8442	0.000120944	0.0482139	ENSG00000259417	CTXND1
2.52756	0.321079	0.084742	3.83588	0.000125116	0.0486895	ENSG00000198807	PAX9
50.2065	-0.167283	0.0434306	-3.8376	0.000124243	0.0486895	ENSG00000245552	AP000787.1
374.792	-0.27206	0.0711819	-3.82666	0.000129892	0.0490019	ENSG00000149090	PAMR1
545.842	-0.250796	0.0656798	-3.82567	0.000130416	0.0490019	ENSG00000165092	ALDH1A1
19.0701	-0.267987	0.0696532	-3.82782	0.000129281	0.0490019	ENSG00000272746	AP005131.7

## Sheet: nACC
Significantly expressed genes in nACC
baseMean	log2FoldChange	lfcSE	stat	pvalue	padj	ensembl_gene_id	gene_symbol
229.835	-0.585366	0.0802973	-7.87254	3.47502e-15	1.89972e-10	ENSG00000174576	NPAS4
10.912	0.371044	0.0774729	5.60981	2.02549e-08	0.000553649	ENSG00000226102	SEPT7P3
24.5017	-0.312005	0.0708927	-5.122	3.02319e-07	0.00550906	ENSG00000152595	MEPE
190.24	-0.313321	0.0741246	-4.80624	1.53799e-06	0.0210197	ENSG00000173110	HSPA6
1233.72	-0.476906	0.0990645	-4.55461	5.24837e-06	0.0478196	ENSG00000087074	PPP1R15A
358.111	-0.150627	0.0330496	-4.56732	4.9399e-06	0.0478196	ENSG00000198393	ZNF26

## Sheet: vSUB
Significantly expressed genes in vSUB
baseMean	log2FoldChange	lfcSE	stat	pvalue	padj	ensembl_gene_id	gene_symbol
83.1681	-0.431714	0.0758291	-5.87224	4.29956e-09	0.00022153	ENSG00000174576	NPAS4
55.4634	-0.237822	0.063279	-4.92936	8.24983e-07	0.0212532	ENSG00000110195	FOLR1

## Sheet: Co-expression Modules
76	ENSG00000007237	M1	GAS7	212	ENSG00000008056	M2
195	ENSG00000008710	M1	PKD1	37	ENSG00000010404	M2
207	ENSG00000008735	M1	MAPK8IP2	31	ENSG00000067715	M2
65	ENSG00000018625	M1	ATP1A2	171	ENSG00000069424	M2
41	ENSG00000020129	M1	NCDN	54	ENSG00000070808	M2
175	ENSG00000021300	M1	PLEKHB1	106	ENSG00000079215	M2
126	ENSG00000047849	M1	MAP4	162	ENSG00000084731	M2
89	ENSG00000050165	M1	DKK3	119	ENSG00000087460	M2
201	ENSG00000054356	M1	PTPRN	64	ENSG00000096384	M2
169	ENSG00000058404	M1	CAMK2B	176	ENSG00000099365	M2
163	ENSG00000059915	M1	PSD	138	ENSG00000100167	M2
193	ENSG00000061938	M1	TNK2	130	ENSG00000100321	M2
86	ENSG00000064393	M1	HIPK2	123	ENSG00000102003	M2
87	ENSG00000067225	M1	PKM	77	ENSG00000103034	M2
108	ENSG00000067840	M1	PDZD4	170	ENSG00000104722	M2
209	ENSG00000072071	M1	ADGRL1	83	ENSG00000104725	M2
52	ENSG00000075624	M1	ACTB	189	ENSG00000104888	M2
184	ENSG00000076864	M1	RAP1GAP	183	ENSG00000105270	M2
18	ENSG00000078018	M1	MAP2	84	ENSG00000105409	M2
220	ENSG00000078804	M1	TP53INP2	114	ENSG00000106976	M2
165	ENSG00000087258	M1	GNAO1	10	ENSG00000110436	M2
156	ENSG00000088367	M1	EPB41L1	107	ENSG00000111674	M2
187	ENSG00000088899	M1	LZTS3	85	ENSG00000112531	M2
180	ENSG00000092051	M1	JPH4	153	ENSG00000117016	M2
179	ENSG00000092096	M1	SLC22A17	133	ENSG00000117152	M2
208	ENSG00000099814	M1	CEP170B	127	ENSG00000124507	M2
191	ENSG00000099864	M1	PALM	93	ENSG00000128245	M2
192	ENSG00000100241	M1	SBF1	144	ENSG00000130558	M2
221	ENSG00000100302	M1	RASD2	12	ENSG00000131711	M2
141	ENSG00000101210	M1	EEF1A2	28	ENSG00000132639	M2
197	ENSG00000101439	M1	CST3	112	ENSG00000136854	M2
122	ENSG00000104833	M1	TUBB4A	185	ENSG00000139182	M2
182	ENSG00000105223	M1	PLD3	113	ENSG00000139970	M2
140	ENSG00000105290	M1	APLP1	35	ENSG00000142192	M2
148	ENSG00000105701	M1	FKBP8	55	ENSG00000145920	M2
210	ENSG00000106123	M1	EPHB6	50	ENSG00000148053	M2
90	ENSG00000107130	M1	NCS1	145	ENSG00000154917	M2
203	ENSG00000107317	M1	PTGDS	51	ENSG00000155980	M2
101	ENSG00000107331	M1	ABCA2	98	ENSG00000157087	M2
120	ENSG00000107742	M1	SPOCK2	147	ENSG00000159164	M2
199	ENSG00000110786	M1	PTPN5	224	ENSG00000161681	M2
146	ENSG00000111640	M1	GAPDH	68	ENSG00000163032	M2
211	ENSG00000111676	M1	ATN1	117	ENSG00000163399	M2
174	ENSG00000115266	M1	APC2	132	ENSG00000164061	M2
71	ENSG00000120251	M1	GRIA2	168	ENSG00000164199	M2
29	ENSG00000120885	M1	CLU	136	ENSG00000164742	M2
173	ENSG00000121753	M1	ADGRB2	19	ENSG00000166963	M2
202	ENSG00000121905	M1	HPCA	225	ENSG00000169783	M2
223	ENSG00000123360	M1	PDE1B	194	ENSG00000171246	M2
129	ENSG00000123384	M1	LRP1	94	ENSG00000171603	M2
167	ENSG00000124140	M1	SLC12A5	60	ENSG00000171617	M2
161	ENSG00000125648	M1	SLC25A23	73	ENSG00000171885	M2
43	ENSG00000127585	M1	FBXL16	164	ENSG00000180155	M2
47	ENSG00000127603	M1	MACF1	110	ENSG00000186868	M2
205	ENSG00000130203	M1	APOE	206	ENSG00000188191	M2
32	ENSG00000130294	M1	KIF1A	204	ENSG00000197106	M2
59	ENSG00000131018	M1	SYNE1	178	ENSG00000198794	M2
213	ENSG00000131409	M1	LRRC4B	135	ENSG00000203879	M2
218	ENSG00000131584	M1	ACAP3	151	ENSG00000220205	M2
150	ENSG00000131771	M1	PPP1R1B	186	ENSG00000221890	M2
177	ENSG00000132535	M1	DLG4
159	ENSG00000134287	M1	ARF3
70	ENSG00000134982	M1	APC
198	ENSG00000135439	M1	AGAP2
80	ENSG00000135472	M1	FAIM2
142	ENSG00000138834	M1	MAPK8IP3
172	ENSG00000143126	M1	CELSR2
34	ENSG00000145362	M1	ANK2
102	ENSG00000149925	M1	ALDOA
25	ENSG00000151914	M1	DST
69	ENSG00000154146	M1	NRGN
214	ENSG00000158856	M1	DMTN
143	ENSG00000159842	M1	ABR
38	ENSG00000160014	M1	CALM3
116	ENSG00000162734	M1	PEA15
88	ENSG00000165323	M1	FAT3
149	ENSG00000165795	M1	NDRG2
181	ENSG00000165802	M1	NSMF
103	ENSG00000166165	M1	CKB
46	ENSG00000166501	M1	PRKCB
63	ENSG00000167658	M1	EEF2
200	ENSG00000167971	M1	CASKIN1
100	ENSG00000168309	M1	FAM107A
99	ENSG00000168490	M1	PHYHIP
219	ENSG00000168993	M1	CPLX1
188	ENSG00000169710	M1	FASN
109	ENSG00000171368	M1	TPPP
128	ENSG00000171992	M1	SYNPO
216	ENSG00000173175	M1	ADCY5
157	ENSG00000173786	M1	CNP
152	ENSG00000176533	M1	GNG7
124	ENSG00000176884	M1	GRIN1
139	ENSG00000178209	M1	PLEC
226	ENSG00000178531	M1	CTXN1
222	ENSG00000181195	M1	PENK
217	ENSG00000181409	M1	AATK
134	ENSG00000181418	M1	DDN
81	ENSG00000183023	M1	SLC8A1
196	ENSG00000183379	M1	SYNDIG1L
155	ENSG00000183741	M1	CBX6
97	ENSG00000184009	M1	ACTG1
154	ENSG00000184702	M1	SEPT5
121	ENSG00000185818	M1	NAT8L
72	ENSG00000197746	M1	PSAP
17	ENSG00000197971	M1	MBP
44	ENSG00000198695	M1	MT-ND6
15	ENSG00000198712	M1	MT-CO2
6	ENSG00000198727	M1	MT-CYB
11	ENSG00000198763	M1	MT-ND2
8	ENSG00000198786	M1	MT-ND5
2	ENSG00000198804	M1	MT-CO1
1	ENSG00000198886	M1	MT-ND4
9	ENSG00000198888	M1	MT-ND1
16	ENSG00000198899	M1	MT-ATP6
13	ENSG00000198938	M1	MT-CO3
57	ENSG00000198961	M1	PJA2
131	ENSG00000204681	M1	GABBR1
3	ENSG00000210082	M1	MT-RNR2
33	ENSG00000211459	M1	MT-RNR1
30	ENSG00000212907	M1	MT-ND4L
158	ENSG00000225630	M1	MTND2P28
118	ENSG00000226958	M1
56	ENSG00000228253	M1	MT-ATP8
105	ENSG00000248527	M1	MTATP6P1
215	ENSG00000251322	M1	SHANK3
4	ENSG00000251562	M1	MALAT1
66	ENSG00000266037	M1
82	ENSG00000273079	M1	GRIN2B

## Sheet: Pathways DGE Analysis
Term	Overlap	Adjusted P-value	Odds Ratio	Combined Score	Genes
IL-17 signaling pathway	9/94	5.20264e-06	15.1673	262.426	CXCL8;IL1B;LCN2;TNFAIP3;FOSB;CXCL1;FOS;PTGS2;CXCL2
TNF signaling pathway	8/112	0.000149203	10.9292	144.843	IL1B;TNFAIP3;CXCL1;FOS;PTGS2;JUNB;SELE;CXCL2
Rheumatoid arthritis	7/93	0.000317915	11.4924	138.954	IL1A;CXCL8;IL1B;CXCL1;FOS;CXCL2;VEGFA
AGE-RAGE signaling pathway in diabetic complications	7/100	0.00038601	10.6237	123.332	EGR1;IL1A;CXCL8;IL1B;SERPINE1;SELE;VEGFA
NF-kappa B signaling pathway	7/104	0.000399917	10.1835	115.589	CXCL8;IL1B;TNFAIP3;CXCL1;PTGS2;CXCL2;GADD45G
Legionellosis	5/57	0.00158577	13.408	129.973	CXCL8;IL1B;CXCL1;CXCL2;HSPA1A
MAPK signaling pathway	10/294	0.00158577	5.02956	48.4677	NR4A1;DUSP5;IL1A;DUSP1;IL1B;RRAS2;FOS;GADD45G;VEGFA;HSPA1A
Bladder cancer	4/41	0.0048795	14.9809	125.526	CDKN1A;CXCL8;THBS1;VEGFA
Malaria	4/50	0.00885866	12.0444	91.6418	CXCL8;IL1B;THBS1;SELE
Kaposi sarcoma-associated herpesvirus infection	7/193	0.00885866	5.28683	39.4841	CDKN1A;CXCL8;CXCL1;FOS;PTGS2;CXCL2;VEGFA
Fluid shear stress and atherosclerosis	6/139	0.00885866	6.30939	47.0949	IL1A;DUSP1;IL1B;FOS;SELE;VEGFA
Cellular senescence	6/156	0.0140664	5.5895	38.3528	IL1A;CDKN1A;CXCL8;SERPINE1;RRAS2;GADD45G
Lipid and atherosclerosis	7/215	0.0140664	4.72236	32.2764	CXCL8;IL1B;CXCL1;FOS;SELE;CXCL2;HSPA1A
p53 signaling pathway	4/73	0.0249917	8.02027	49.613	CDKN1A;SERPINE1;THBS1;GADD45G
Pertussis	4/76	0.0250174	7.68493	46.4051	IL1A;CXCL8;IL1B;FOS
Osteoclast differentiation	5/127	0.0250174	5.6947	34.1563	IL1A;IL1B;FOSB;FOS;JUNB
Leishmaniasis	4/77	0.0250174	7.57927	45.4056	IL1A;IL1B;FOS;PTGS2
Measles	5/139	0.0345962	5.18157	29.0657	IL1A;IL1B;TNFAIP3;FOS;HSPA1A
Amoebiasis	4/102	0.0580042	5.63865	28.1217	CXCL8;IL1B;CXCL1;CXCL2
Chagas disease	4/102	0.0580042	5.63865	28.1217	CXCL8;IL1B;SERPINE1;FOS
C-type lectin receptor signaling pathway	4/104	0.0591056	5.52531	27.1829	EGR2;IL1B;RRAS2;PTGS2
NOD-like receptor signaling pathway	5/181	0.0844854	3.93666	17.7777	CXCL8;IL1B;TNFAIP3;CXCL1;CXCL2
Cell cycle	4/124	0.0972632	4.59977	19.8648	CDKN1A;PTTG1;CCNH;GADD45G
Transcriptional misregulation in cancer	5/192	0.0972632	3.70302	15.8535	CDKN1A;NR4A3;CXCL8;NFKBIZ;GADD45G
Amphetamine addiction	3/69	0.0972632	6.2459	26.5235	ARC;FOSB;FOS
Epithelial cell signaling in Helicobacter pylori infection	3/70	0.0972632	6.15236	25.8894	CXCL8;CXCL1;CXCL2
Pancreatic cancer	3/76	0.116528	5.64498	22.5211	CDKN1A;GADD45G;VEGFA
Cytokine-cytokine receptor interaction	6/295	0.133635	2.88066	10.9933	IL1A;CXCL8;IL1B;CXCL1;INHBA;CXCL2
Human T-cell leukemia virus 1 infection	5/219	0.134217	3.23137	12.1894	EGR1;EGR2;CDKN1A;PTTG1;FOS
Human cytomegalovirus infection	5/225	0.134217	3.14229	11.5329	CDKN1A;CXCL8;IL1B;PTGS2;VEGFA
Colorectal cancer	3/86	0.134217	4.96235	18.1958	CDKN1A;FOS;GADD45G
Oxytocin signaling pathway	4/154	0.134217	3.67422	13.2615	RGS2;CDKN1A;FOS;PTGS2
MicroRNAs in cancer	6/310	0.134217	2.73642	9.86236	CDKN1A;SPRY2;PTGS2;THBS1;MCL1;VEGFA
Nicotinate and nicotinamide metabolism	2/35	0.134217	8.28422	29.846	NT5E;PNP
Non-alcoholic fatty liver disease	4/155	0.134217	3.6497	13.0978	IL1A;CXCL8;IL1B;FOS
African trypanosomiasis	2/37	0.135952	7.81005	27.3315	IL1B;SELE
Thyroid cancer	2/37	0.135952	7.81005	27.3315	CDKN1A;GADD45G
Small cell lung cancer	3/92	0.135952	4.6264	16.1631	CDKN1A;PTGS2;GADD45G
Hepatitis B	4/162	0.138499	3.48677	12.0263	EGR2;CDKN1A;CXCL8;FOS
Viral protein interaction with cytokine and cytokine receptor	3/100	0.154978	4.24313	13.9293	CXCL8;CXCL1;CXCL2
Graft-versus-host disease	2/42	0.154978	6.83207	22.3165	IL1A;IL1B
Influenza A	4/172	0.154978	3.27756	10.6934	IL1A;DNAJB1;CXCL8;IL1B
Type I diabetes mellitus	2/43	0.157405	6.6651	21.4852	IL1A;IL1B
Toll-like receptor signaling pathway	3/104	0.159889	4.07426	12.976	CXCL8;IL1B;FOS
Parathyroid hormone synthesis, secretion and action	3/106	0.1639	3.99474	12.534	EGR1;CDKN1A;FOS
HIF-1 signaling pathway	3/109	0.171768	3.88109	11.9102	CDKN1A;SERPINE1;VEGFA
Ovarian steroidogenesis	2/51	0.195801	5.57467	16.2574	FSHB;PTGS2
Pyrimidine metabolism	2/56	0.224893	5.05722	13.9123	NT5E;PNP
Proteoglycans in cancer	4/205	0.224893	2.73486	7.48287	CDKN1A;RRAS2;THBS1;VEGFA
Endometrial cancer	2/58	0.230901	4.87611	13.1145	CDKN1A;GADD45G
VEGF signaling pathway	2/59	0.233221	4.79032	12.741	PTGS2;VEGFA
Basal cell carcinoma	2/63	0.252692	4.4753	11.3948	CDKN1A;GADD45G
Apelin signaling pathway	3/137	0.252692	3.06576	7.73308	EGR1;SERPINE1;RRAS2
Yersinia infection	3/137	0.252692	3.06576	7.73308	CXCL8;IL1B;FOS
Inflammatory bowel disease	2/65	0.255627	4.33279	10.7995	IL1A;IL1B
Apoptosis	3/142	0.264638	2.95474	7.20908	FOS;MCL1;GADD45G
Retinol metabolism	2/68	0.265396	4.13521	9.98884	ADH1B;RDH10
Renal cell carcinoma	2/69	0.265396	4.07329	9.73841	CDKN1A;VEGFA
Coronavirus disease	4/232	0.265396	2.40768	5.74182	RPS28;CXCL8;IL1B;FOS
Breast cancer	3/147	0.267256	2.85142	6.73221	CDKN1A;FOS;GADD45G
Melanoma	2/72	0.269725	3.89813	9.03982	CDKN1A;GADD45G
Non-small cell lung cancer	2/72	0.269725	3.89813	9.03982	CDKN1A;GADD45G
Glioma	2/75	0.284202	3.73736	8.41181	CDKN1A;GADD45G
Chronic myeloid leukemia	2/76	0.285994	3.68667	8.21648	CDKN1A;GADD45G
Necroptosis	3/159	0.294023	2.63048	5.74893	IL1A;IL1B;TNFAIP3
Primary bile acid biosynthesis	1/17	0.303708	8.49187	18.1542	CH25H
PI3K-Akt signaling pathway	5/354	0.305314	1.9678	4.16685	NR4A1;CDKN1A;THBS1;MCL1;VEGFA
Protein processing in endoplasmic reticulum	3/171	0.329306	2.4411	4.94825	PPP1R15A;DNAJB1;HSPA1A
Prion disease	4/273	0.350205	2.03645	3.97296	EGR1;IL1A;IL1B;HSPA1A
GnRH signaling pathway	2/93	0.362924	2.99538	5.69381	EGR1;FSHB
TGF-beta signaling pathway	2/94	0.36392	2.96267	5.58149	INHBA;THBS1
Hematopoietic cell lineage	2/99	0.389274	2.80924	5.06395	IL1A;IL1B
Chemokine signaling pathway	3/192	0.391191	2.16755	3.86669	CXCL8;CXCL1;CXCL2
Pathogenic Escherichia coli infection	3/197	0.406652	2.11115	3.65552	CXCL8;IL1B;FOS
Th17 cell differentiation	2/107	0.416448	2.59415	4.36554	IL1B;FOS
Epstein-Barr virus infection	3/202	0.416448	2.05758	3.45891	CDKN1A;TNFAIP3;GADD45G
Pathways in cancer	6/531	0.432986	1.56661	2.5453	CDKN1A;CXCL8;FOS;PTGS2;GADD45G;VEGFA
Pentose phosphate pathway	1/30	0.432986	4.6821	7.56693	RBKS
Serotonergic synapse	2/113	0.434289	2.45318	3.92607	DUSP1;PTGS2
Galactose metabolism	1/31	0.434696	4.5258	7.1819	MGAM2
cAMP signaling pathway	3/216	0.445891	1.92097	2.97564	FSHB;RRAS2;FOS
Growth hormone synthesis, secretion and action	2/119	0.451823	2.32667	3.54479	FOS;JUNB
Human papillomavirus infection	4/331	0.461402	1.67028	2.47887	CDKN1A;PTGS2;THBS1;VEGFA
Starch and sucrose metabolism	1/36	0.461402	3.87828	5.64265	MGAM2
Tyrosine metabolism	1/36	0.461402	3.87828	5.64265	ADH1B
Mucin type O-glycan biosynthesis	1/36	0.461402	3.87828	5.64265	GALNT5
Purine metabolism	2/129	0.473354	2.14238	3.01299	NT5E;PNP
Relaxin signaling pathway	2/129	0.473354	2.14238	3.01299	FOS;VEGFA
FoxO signaling pathway	2/131	0.478425	2.10895	2.91968	CDKN1A;GADD45G
Chemical carcinogenesis	3/239	0.485731	1.73173	2.35184	FOS;PTGS2;VEGFA
Ferroptosis	1/41	0.488009	3.39264	4.55414	SAT1
Estrogen signaling pathway	2/137	0.493006	2.01461	2.66179	FOS;HSPA1A
Fatty acid degradation	1/43	0.497333	3.23076	4.20545	ADH1B
Salmonella infection	3/249	0.499945	1.66048	2.13168	CXCL8;IL1B;FOS
Basal transcription factors	1/45	0.499945	3.08359	3.89512	CCNH
Carbohydrate digestion and absorption	1/47	0.499945	2.94923	3.61756	MGAM2
Nucleotide excision repair	1/47	0.499945	2.94923	3.61756	CCNH
Other types of O-glycan biosynthesis	1/47	0.499945	2.94923	3.61756	GALNT5
Pyruvate metabolism	1/47	0.499945	2.94923	3.61756	ADH1B
Phospholipase D signaling pathway	2/148	0.499945	1.86179	2.26197	CXCL8;RRAS2
Gastric cancer	2/149	0.499945	1.84903	2.22963	CDKN1A;GADD45G
Spliceosome	2/150	0.499945	1.83644	2.19789	EIF4A3;HSPA1A
Cocaine addiction	1/49	0.499945	2.82606	3.36824	FOSB
Arginine and proline metabolism	1/50	0.499945	2.76824	3.25295	SAT1
Cysteine and methionine metabolism	1/50	0.499945	2.76824	3.25295	AHCYL2
Cushing syndrome	2/155	0.506289	1.77597	2.04771	NR4A1;CDKN1A
Regulation of lipolysis in adipocytes	1/55	0.526578	2.51129	2.75478	PTGS2
JAK-STAT signaling pathway	2/162	0.526578	1.69767	1.85899	CDKN1A;MCL1
Hepatocellular carcinoma	2/168	0.546756	1.63581	1.71466	CDKN1A;GADD45G
Arachidonic acid metabolism	1/61	0.560703	2.25947	2.29084	PTGS2
Cytosolic DNA-sensing pathway	1/63	0.569988	2.18637	2.16102	IL1B
Cortisol synthesis and secretion	1/65	0.57503	2.11783	2.04143	NR4A1
Tuberculosis	2/180	0.57503	1.5246	1.46628	IL1A;IL1B
Glycolysis / Gluconeogenesis	1/67	0.582299	2.05345	1.931	ADH1B
Mitophagy	1/68	0.58388	2.02269	1.87893	RRAS2
Prolactin signaling pathway	1/70	0.586819	1.96387	1.78057	FOS
RIG-I-like receptor signaling pathway	1/70	0.586819	1.96387	1.78057	CXCL8
Metabolism of xenobiotics by cytochrome P450	1/76	0.616322	1.80621	1.52534	ADH1B
Focal adhesion	2/201	0.616322	1.36226	1.13095	THBS1;VEGFA
Antigen processing and presentation	1/78	0.616322	1.75912	1.45159	HSPA1A
Viral carcinogenesis	2/203	0.616322	1.34857	1.10424	EGR2;CDKN1A
RNA degradation	1/79	0.616322	1.73648	1.41655	BTG2
B cell receptor signaling pathway	1/81	0.622645	1.69289	1.3499	FOS
Rap1 signaling pathway	2/210	0.62821	1.30272	1.01664	THBS1;VEGFA
Complement and coagulation cascades	1/85	0.629466	1.61195	1.22895	SERPINE1
ErbB signaling pathway	1/85	0.629466	1.61195	1.22895	CDKN1A
ECM-receptor interaction	1/88	0.635088	1.55613	1.14777	THBS1
PD-L1 expression and PD-1 checkpoint pathway in cancer	1/89	0.635088	1.53837	1.12233	FOS
Th1 and Th2 cell differentiation	1/92	0.635088	1.48743	1.05044	FOS
Herpes simplex virus 1 infection	4/498	0.635088	1.09618	0.760297	ZNF331;ZNF275;IL1B;ZNF26
Ras signaling pathway	2/232	0.635088	1.17679	0.791372	RRAS2;VEGFA
Alzheimer disease	3/369	0.635088	1.10923	0.743429	IL1A;IL1B;PTGS2
Circadian entrainment	1/97	0.635088	1.4096	0.943805	FOS
Prostate cancer	1/97	0.635088	1.4096	0.943805	CDKN1A
Aldosterone synthesis and secretion	1/98	0.635088	1.395	0.924239	NR4A1
Choline metabolism in cancer	1/98	0.635088	1.395	0.924239	FOS
mRNA surveillance pathway	1/98	0.635088	1.395	0.924239	EIF4A3
Inflammatory mediator regulation of TRP channels	1/98	0.635088	1.395	0.924239	IL1B
Longevity regulating pathway	1/102	0.645022	1.33948	0.851171	HSPA1A
T cell receptor signaling pathway	1/104	0.645022	1.31334	0.817504	FOS
Shigellosis	2/246	0.645022	1.10848	0.679082	CXCL8;IL1B
Glucagon signaling pathway	1/107	0.645022	1.27598	0.770231	SIK1
Drug metabolism	1/108	0.645022	1.26399	0.755276	ADH1B
Insulin resistance	1/108	0.645022	1.26399	0.755276	PPP1R3C
Ribosome biogenesis in eukaryotes	1/108	0.645022	1.26399	0.755276	NOL6
Toxoplasmosis	1/112	0.655188	1.21819	0.699135	HSPA1A
Cholinergic synapse	1/113	0.655188	1.20725	0.68596	FOS
Oocyte meiosis	1/129	0.706511	1.05549	0.512972	PTTG1
Dopaminergic synapse	1/132	0.711444	1.03116	0.487029	FOS
Autophagy	1/137	0.71747	0.993	0.447388	RRAS2
Insulin signaling pathway	1/137	0.71747	0.993	0.447388	PPP1R3C
Ubiquitin mediated proteolysis	1/140	0.721691	0.97142	0.425556	UBE2C
Signaling pathways regulating pluripotency of stem cells	1/143	0.725662	0.950752	0.405051	INHBA
Cell adhesion molecules	1/148	0.730176	0.918181	0.373556	SELE
Retrograde endocannabinoid signaling	1/148	0.730176	0.918181	0.373556	PTGS2
Phagosome	1/152	0.736166	0.893677	0.350538	THBS1
Pathways of neurodegeneration	3/475	0.737411	0.855447	0.327563	IL1A;IL1B;PTGS2
Hepatitis C	1/157	0.737411	0.864814	0.324191	CDKN1A
Ribosome	1/158	0.737411	0.859262	0.31922	RPS28
Hippo signaling pathway	1/163	0.744836	0.83253	0.295728	SERPINE1
cGMP-PKG signaling pathway	1/167	0.749465	0.812304	0.27845	RGS2
Alcoholism	1/186	0.780183	0.728175	0.211371	FOSB
RNA transport	1/186	0.780183	0.728175	0.211371	EIF4A3
Human immunodeficiency virus 1 infection	1/212	0.821422	0.637603	0.148339	FOS
Regulation of actin cytoskeleton	1/218	0.825802	0.619784	0.13713	RRAS2
Calcium signaling pathway	1/240	0.851604	0.562102	0.103677	VEGFA
Parkinson disease	1/249	0.856077	0.541455	0.0927855	DUSP1
Endocytosis	1/252	0.856077	0.534901	0.0894511	HSPA1A
Neuroactive ligand-receptor interaction	1/341	0.926369	0.39309	0.0323836	FSHB
Olfactory transduction	1/440	0.962454	0.302899	0.0115917	RGS2

## Sheet: Pathways Module 1
Term	Overlap	Adjusted P-value	Odds Ratio	Combined Score	Genes
Amphetamine addiction	8/69	1.03947e-06	22.0206	401.588	CAMK2B;GRIA2;PRKCB;PPP1R1B;CALM3;GRIN2B;ADCY5;GRIN1
Cocaine addiction	6/49	1.79139e-05	23.0593	329.551	GRIA2;DLG4;PPP1R1B;GRIN2B;ADCY5;GRIN1
Circadian entrainment	9/97	1.03947e-06	17.2955	317.753	GNAO1;CAMK2B;GRIA2;PRKCB;GNG7;CALM3;GRIN2B;ADCY5;GRIN1
Glutamatergic synapse	9/114	2.51029e-06	14.4828	245.48	GNAO1;GRIA2;PRKCB;DLG4;GNG7;GRIN2B;SHANK3;ADCY5;GRIN1
Gastric acid secretion	7/76	1.75647e-05	16.8841	244.709	CAMK2B;PRKCB;ATP1A2;CALM3;ACTB;ACTG1;ADCY5
Long-term potentiation	6/67	9.9899e-05	16.2402	201.682	CAMK2B;GRIA2;PRKCB;CALM3;GRIN2B;GRIN1
Dopaminergic synapse	9/132	6.70189e-06	12.3521	193.682	GNAO1;CAMK2B;GRIA2;PRKCB;GNG7;PPP1R1B;CALM3;GRIN2B;ADCY5
GABAergic synapse	6/89	0.00033066	11.9223	128.401	GNAO1;GABBR1;SLC12A5;PRKCB;GNG7;ADCY5
Morphine addiction	6/91	0.000344132	11.6406	123.889	GNAO1;GABBR1;PRKCB;PDE1B;GNG7;ADCY5
Oxytocin signaling pathway	8/154	0.000129774	9.1609	110.147	GNAO1;CAMK2B;PRKCB;CALM3;EEF2;ACTB;ACTG1;ADCY5
Rap1 signaling pathway	9/210	0.000143186	7.52889	88.8969	GNAO1;PRKCB;CALM3;GRIN2B;ACTB;RAP1GAP;ACTG1;ADCY5;GRIN1
cAMP signaling pathway	9/216	0.000161679	7.30844	84.6361	CAMK2B;GRIA2;GABBR1;PPP1R1B;CALM3;ATP1A2;GRIN2B;ADCY5;GRIN1
Nicotine addiction	3/40	0.0175998	13.0765	81.0404	GRIA2;GRIN2B;GRIN1
Salivary secretion	5/93	0.00377908	9.29095	75.1871	CST3;PRKCB;ATP1A2;CALM3;ADCY5
Aldosterone synthesis and secretion	5/98	0.004495	8.78921	68.9956	CAMK2B;PRKCB;CALM3;ATP1A2;ADCY5
Melanogenesis	5/101	0.00484192	8.51326	65.647	GNAO1;CAMK2B;PRKCB;CALM3;ADCY5
Alcoholism	7/186	0.00237952	6.47223	55.8502	GNAO1;GNG7;PPP1R1B;CALM3;GRIN2B;ADCY5;GRIN1
Cholinergic synapse	5/113	0.00718291	7.56275	54.444	GNAO1;CAMK2B;PRKCB;GNG7;ADCY5
Endocrine and other factor-regulated calcium reabsorption	3/53	0.026216	9.67024	52.1563	PRKCB;ATP1A2;SLC8A1
Insulin secretion	4/86	0.0176381	7.91363	48.6409	CAMK2B;PRKCB;ATP1A2;ADCY5
Long-term depression	3/60	0.0337215	8.47967	42.7919	GNAO1;GRIA2;PRKCB
GnRH signaling pathway	4/93	0.0205157	7.28864	42.7246	CAMK2B;PRKCB;CALM3;ADCY5
Dilated cardiomyopathy	4/96	0.0220868	7.04989	40.5171	ACTB;SLC8A1;ACTG1;ADCY5
Inflammatory mediator regulation of TRP channels	4/98	0.0228721	6.8992	39.1394	CAMK2B;PRKCB;CALM3;ADCY5
Glycolysis / Gluconeogenesis	3/67	0.0431156	7.54954	35.7985	PKM;ALDOA;GAPDH
Aldosterone-regulated sodium reabsorption	2/37	0.0770454	9.1424	34.6024	PRKCB;ATP1A2
Retrograde endocannabinoid signaling	5/148	0.0194367	5.70161	34.2259	GNAO1;GRIA2;PRKCB;GNG7;ADCY5
Renin secretion	3/69	0.0452887	7.32003	34.121	PDE1B;CALM3;ADCY5
Adrenergic signaling in cardiomyocytes	5/150	0.0197036	5.6224	33.4238	CAMK2B;CALM3;ATP1A2;SLC8A1;ADCY5
HIF-1 signaling pathway	4/109	0.028022	6.17299	32.6802	CAMK2B;PRKCB;ALDOA;GAPDH
Alzheimer disease	9/369	0.00565887	4.16966	31.25	APC2;LRP1;APC;CALM3;APOE;GRIN2B;GAPDH;TUBB4A;GRIN1
Serotonergic synapse	4/113	0.0308207	5.94525	30.7199	GNAO1;PRKCB;GNG7;ADCY5
Thyroid hormone synthesis	3/75	0.0500316	6.70799	29.7488	PRKCB;ATP1A2;ADCY5
Glioma	3/75	0.0500316	6.70799	29.7488	CAMK2B;PRKCB;CALM3
Hippo signaling pathway	5/163	0.023972	5.1564	28.8156	APC2;APC;DLG4;ACTB;ACTG1
Arrhythmogenic right ventricular cardiomyopathy	3/77	0.0515405	6.52604	28.4787	ACTB;SLC8A1;ACTG1
Thyroid hormone signaling pathway	4/121	0.0368331	5.5365	27.2855	PRKCB;ATP1A2;ACTB;ACTG1
Hepatocellular carcinoma	5/168	0.0253696	4.99696	27.2844	APC2;APC;PRKCB;ACTB;ACTG1
Pathways of neurodegeneration	10/475	0.00782397	3.59826	25.4016	APC2;CAMK2B;GRIA2;APC;PRKCB;DLG4;CALM3;GRIN2B;TUBB4A;GRIN1
Carbohydrate digestion and absorption	2/47	0.109435	7.10717	23.7457	PRKCB;ATP1A2
Calcium signaling pathway	6/240	0.0253696	4.19658	22.9895	CAMK2B;PRKCB;PDE1B;CALM3;SLC8A1;GRIN1
Gap junction	3/88	0.0668788	5.67834	22.7589	PRKCB;TUBB4A;ADCY5
Apelin signaling pathway	4/137	0.0491718	4.86651	21.9098	GNG7;CALM3;SLC8A1;ADCY5
Estrogen signaling pathway	4/137	0.0491718	4.86651	21.9098	GNAO1;GABBR1;CALM3;ADCY5
Hypertrophic cardiomyopathy	3/90	0.0694772	5.54724	21.9052	ACTB;SLC8A1;ACTG1
Vibrio cholerae infection	2/50	0.116202	6.66196	21.506	ACTB;ACTG1
Cholesterol metabolism	2/50	0.116202	6.66196	21.506	LRP1;APOE
Fatty acid biosynthesis	1/18	0.209096	9.34447	20.8346	FASN
Spinocerebellar ataxia	4/143	0.0515405	4.65503	20.2842	GRIA2;PRKCB;GRIN2B;GRIN1
Proteoglycans in cancer	5/205	0.0452887	4.06488	18.8491	CAMK2B;PRKCB;ANK2;ACTB;ACTG1
Pancreatic secretion	3/102	0.0888033	4.87189	17.6527	PRKCB;ATP1A2;ADCY5
Cushing syndrome	4/155	0.0630155	4.28249	17.5112	APC2;CAMK2B;APC;ADCY5
Endometrial cancer	2/58	0.130069	5.70795	16.9002	APC2;APC
Glucagon signaling pathway	3/107	0.0966604	4.63649	16.2317	CAMK2B;PKM;CALM3
Viral myocarditis	2/60	0.134006	5.51057	15.9833	ACTB;ACTG1
Mineral absorption	2/60	0.134006	5.51057	15.9833	ATP1A2;SLC8A1
Human cytomegalovirus infection	5/225	0.0552079	3.69159	15.7474	GNAO1;PRKCB;GNG7;CALM3;ADCY5
Wnt signaling pathway	4/166	0.0740005	3.98948	15.4171	APC2;CAMK2B;APC;PRKCB
cGMP-PKG signaling pathway	4/167	0.0740005	3.9648	15.2445	CALM3;ATP1A2;SLC8A1;ADCY5
Ras signaling pathway	5/232	0.0608713	3.57647	14.8267	PRKCB;GNG7;CALM3;GRIN2B;GRIN1
Basal cell carcinoma	2/63	0.142085	5.23876	14.7427	APC2;APC
Leukocyte transendothelial migration	3/114	0.109435	4.34256	14.5057	PRKCB;ACTB;ACTG1
Proximal tubule bicarbonate reclamation	1/23	0.242831	7.21891	14.4367	ATP1A2
GnRH secretion	2/64	0.144107	5.15401	14.3613	GABBR1;PRKCB
Platelet activation	3/124	0.125972	3.98166	12.4652	ACTB;ACTG1;ADCY5
Adherens junction	2/71	0.161786	4.6295	12.0614	ACTB;ACTG1
Oocyte meiosis	3/129	0.128159	3.82269	11.5957	CAMK2B;CALM3;ADCY5
Purine metabolism	3/129	0.128159	3.82269	11.5957	PKM;PDE1B;ADCY5
Relaxin signaling pathway	3/129	0.128159	3.82269	11.5957	GNAO1;GNG7;ADCY5
Pathogenic Escherichia coli infection	4/197	0.109674	3.34341	11.1018	GAPDH;TUBB4A;ACTB;ACTG1
Vascular smooth muscle contraction	3/133	0.130069	3.70432	10.9606	PRKCB;CALM3;ADCY5
Phototransduction	1/28	0.277974	5.88059	10.6933	CALM3
Bacterial invasion of epithelial cells	2/77	0.179182	4.25785	10.4996	ACTB;ACTG1
Leishmaniasis	2/77	0.179182	4.25785	10.4996	PRKCB;EEF1A2
Fluid shear stress and atherosclerosis	3/139	0.138686	3.53981	10.0962	CALM3;ACTB;ACTG1
Amyotrophic lateral sclerosis	6/364	0.0909031	2.7257	9.76062	GRIA2;GRIN2B;TUBB4A;ACTB;ACTG1;GRIN1
Pentose phosphate pathway	1/30	0.287483	5.47448	9.61042	ALDOA
Human immunodeficiency virus 1 infection	4/212	0.126283	3.09994	9.59549	GNAO1;PRKCB;GNG7;CALM3
Regulation of actin cytoskeleton	4/218	0.129057	3.0121	9.06985	APC2;APC;ACTB;ACTG1
ErbB signaling pathway	2/85	0.203541	3.8459	8.84108	CAMK2B;PRKCB
Taste transduction	2/86	0.203541	3.79992	8.66105	GABBR1;PDE1B
Colorectal cancer	2/86	0.203541	3.79992	8.66105	APC2;APC
Phagosome	3/152	0.161347	3.22884	8.52306	TUBB4A;ACTB;ACTG1
Cardiac muscle contraction	2/87	0.205148	3.75503	8.48629	ATP1A2;SLC8A1
Huntington disease	5/306	0.126192	2.68705	8.36309	GRIA2;DLG4;GRIN2B;TUBB4A;GRIN1
Fructose and mannose metabolism	1/33	0.304579	4.9605	8.2805	ALDOA
Bile secretion	2/90	0.212206	3.62647	7.99157	ATP1A2;ADCY5
Phosphatidylinositol signaling system	2/97	0.229757	3.35806	6.98722	PRKCB;CALM3
Tight junction	3/169	0.190127	2.89568	6.93374	SYNPO;ACTB;ACTG1
African trypanosomiasis	1/37	0.328191	4.40844	6.9079	PRKCB
Alanine, aspartate and glutamate metabolism	1/37	0.328191	4.40844	6.9079	NAT8L
Salmonella infection	4/249	0.161347	2.62683	6.88435	GAPDH;TUBB4A;ACTB;ACTG1
Parkinson disease	4/249	0.161347	2.62683	6.88435	CAMK2B;CALM3;TUBB4A;ADCY5
Endocytosis	4/252	0.16279	2.59466	6.71123	ARF3;PSD;ACAP3;AGAP2
Influenza A	3/172	0.195516	2.84384	6.69608	PRKCB;ACTB;ACTG1
Neuroactive ligand-receptor interaction	5/341	0.149398	2.40284	6.57645	GRIA2;GABBR1;PENK;GRIN2B;GRIN1
Pathways in cancer	7/531	0.130069	2.1722	6.46398	APC2;CAMK2B;APC;PRKCB;GNG7;CALM3;ADCY5
Protein digestion and absorption	2/103	0.242831	3.15762	6.26381	ATP1A2;SLC8A1
Parathyroid hormone synthesis, secretion and action	2/106	0.251304	3.06607	5.94142	PRKCB;ADCY5
Neutrophil extracellular trap formation	3/189	0.22022	2.58169	5.53678	PRKCB;ACTB;ACTG1
Type I diabetes mellitus	1/43	0.355214	3.77752	5.41975	PTPRN
Chemokine signaling pathway	3/192	0.22548	2.54033	5.36064	PRKCB;GNG7;ADCY5
ABC transporters	1/45	0.360201	3.60545	5.03056	ABCA2
Focal adhesion	3/201	0.242831	2.42375	4.87474	PRKCB;ACTB;ACTG1
Type II diabetes mellitus	1/46	0.364046	3.52516	4.85158	PKM
MAPK signaling pathway	4/294	0.219024	2.21413	4.78475	PRKCB;MAPK8IP2;MAPK8IP3;PTPN5
Growth hormone synthesis, secretion and action	2/119	0.287483	2.7236	4.78325	PRKCB;ADCY5
Neurotrophin signaling pathway	2/119	0.287483	2.7236	4.78325	CAMK2B;CALM3
Diabetic cardiomyopathy	3/203	0.242831	2.39927	4.77471	CAMK2B;PRKCB;GAPDH
AMPK signaling pathway	2/120	0.288235	2.70038	4.7076	FASN;EEF2
Pyruvate metabolism	1/47	0.365648	3.44835	4.68201	PKM
Sphingolipid metabolism	1/49	0.371935	3.30433	4.36848	PSAP
Ether lipid metabolism	1/49	0.371935	3.30433	4.36848	PLD3
Arginine and proline metabolism	1/50	0.372391	3.23673	4.22336	CKB
Malaria	1/50	0.372391	3.23673	4.22336	LRP1
Lysosome	2/128	0.309244	2.52791	4.15786	ABCA2;PSAP
Ovarian steroidogenesis	1/51	0.375728	3.17184	4.08531	ADCY5
Yersinia infection	2/137	0.330099	2.3583	3.63923	ACTB;ACTG1
Insulin signaling pathway	2/137	0.330099	2.3583	3.63923	FASN;CALM3
Regulation of lipolysis in adipocytes	1/55	0.39729	2.9363	3.59506	ADCY5
Thermogenesis	3/232	0.294361	2.09234	3.58377	ACTB;ACTG1;ADCY5
Olfactory transduction	5/440	0.251304	1.84658	3.56246	CAMK2B;PDE1B;GNG7;CALM3;SLC8A1
Apoptosis	2/142	0.344883	2.2735	3.38855	ACTB;ACTG1
Legionellosis	1/57	0.406136	2.83114	3.38193	EEF1A2
Signaling pathways regulating pluripotency of stem cells	2/143	0.345377	2.25726	3.34123	APC2;APC
VEGF signaling pathway	1/59	0.411218	2.73324	3.18685	PRKCB
Breast cancer	2/147	0.355214	2.19455	3.16058	APC2;APC
Gastric cancer	2/149	0.357144	2.16447	3.07514	APC2;APC
Arachidonic acid metabolism	1/61	0.413515	2.64187	3.0078	PTGDS
Cellular senescence	2/156	0.365648	2.06535	2.79929	CALM3;HIPK2
Cortisol synthesis and secretion	1/65	0.432263	2.47625	2.69104	ADCY5
Prion disease	3/273	0.360201	1.77091	2.47443	GRIN2B;TUBB4A;GRIN1
Central carbon metabolism in cancer	1/70	0.448793	2.29623	2.35876	PKM
Non-small cell lung cancer	1/72	0.455636	2.23132	2.24221	PRKCB
Tuberculosis	2/180	0.411218	1.7847	2.06869	CAMK2B;CALM3
Pertussis	1/76	0.472007	2.11189	2.03251	CALM3
Axon guidance	2/182	0.413515	1.7647	2.01964	EPHB6;CAMK2B
Synaptic vesicle cycle	1/78	0.47822	2.05683	1.93798	CPLX1
MicroRNAs in cancer	3/310	0.411218	1.55454	1.81843	APC2;APC;PRKCB
B cell receptor signaling pathway	1/81	0.485451	1.9794	1.80744	PRKCB
Kaposi sarcoma-associated herpesvirus infection	2/193	0.437235	1.66213	1.77503	GNG7;CALM3
Complement and coagulation cascades	1/85	0.50011	1.88476	1.65182	CLU
Human papillomavirus infection	3/331	0.437731	1.45345	1.53987	APC2;PKM;APC
Lipid and atherosclerosis	2/215	0.479294	1.48879	1.3889	CAMK2B;CALM3
Fc gamma R-mediated phagocytosis	1/97	0.534731	1.64817	1.28309	PRKCB
Choline metabolism in cancer	1/98	0.534731	1.63109	1.25768	PRKCB
Glycerophospholipid metabolism	1/98	0.534731	1.63109	1.25768	PLD3
AGE-RAGE signaling pathway in diabetic complications	1/100	0.534731	1.59798	1.20888	PRKCB
Progesterone-mediated oocyte maturation	1/100	0.534731	1.59798	1.20888	ADCY5
Amoebiasis	1/102	0.534731	1.56618	1.16262	PRKCB
Chagas disease	1/102	0.534731	1.56618	1.16262	GNAO1
Longevity regulating pathway	1/102	0.534731	1.56618	1.16262	ADCY5
C-type lectin receptor signaling pathway	1/104	0.535212	1.53561	1.11874	CALM3
NF-kappa B signaling pathway	1/104	0.535212	1.53561	1.11874	PRKCB
Chemical carcinogenesis	2/239	0.53167	1.3364	1.0802	PRKCB;ADCY5
Insulin resistance	1/108	0.546109	1.47791	1.03746	PRKCB
Shigellosis	2/246	0.534731	1.29759	1.00654	ACTB;ACTG1
Toxoplasmosis	1/112	0.556514	1.42436	0.963949	GNAO1
Sphingolipid signaling pathway	1/119	0.576299	1.33939	0.851203	PRKCB
FoxO signaling pathway	1/131	0.606275	1.21502	0.695365	AGAP2
Natural killer cell mediated cytotoxicity	1/131	0.606275	1.21502	0.695365	PRKCB
Systemic lupus erythematosus	1/135	0.614226	1.17851	0.651818	GRIN2B
Autophagy	1/137	0.61616	1.16106	0.631373	TP53INP2
Cell adhesion molecules	1/148	0.638431	1.07358	0.532589	LRRC4B
Phospholipase D signaling pathway	1/148	0.638431	1.07358	0.532589	ADCY5
mTOR signaling pathway	1/154	0.649864	1.03116	0.487014	PRKCB
Necroptosis	1/159	0.658197	0.998278	0.452769	CAMK2B
Hepatitis B	1/162	0.661387	0.979528	0.433679	PRKCB
RNA transport	1/186	0.709429	0.851416	0.312204	EEF1A2
Viral carcinogenesis	1/203	0.737374	0.779089	0.250986	PKM
Human T-cell leukemia virus 1 infection	1/219	0.760131	0.721321	0.20622	ADCY5
Coronavirus disease	1/232	0.775654	0.680277	0.176767	PRKCB
PI3K-Akt signaling pathway	1/354	0.895366	0.442402	0.0488956	GNG7

## Sheet: Pathways Module 2
Term	Overlap	Adjusted P-value	Odds Ratio	Combined Score	Genes
Synaptic vesicle cycle	10/78	2.72469e-12	59.6429	1870.16	SNAP25;STX1B;SYT1;STXBP1;SLC1A2;SLC1A3;SLC17A7;CPLX2;DNM1;VAMP2
Insulin secretion	7/86	3.40906e-07	33.8447	640.541	SNAP25;CAMK2A;GNAS;ATP1A3;ATP1A1;ADCY1;VAMP2
Endocrine and other factor-regulated calcium reabsorption	5/53	1.09327e-05	38.3738	558.021	GNAS;ATP1A3;ATP2B2;ATP1A1;DNM1
Salivary secretion	6/93	1.09327e-05	25.8347	386.582	GNAS;ATP1A3;ATP2B2;ATP1A1;ADCY1;VAMP2
Aldosterone synthesis and secretion	6/98	1.09327e-05	24.4245	357.875	CAMK2A;GNAS;ATP1A3;ATP2B2;ATP1A1;ADCY1
Gastric acid secretion	5/76	4.77398e-05	25.9129	329.903	CAMK2A;GNAS;ATP1A3;ATP1A1;ADCY1
Glutamatergic synapse	6/114	1.99286e-05	20.7893	286.04	SLC1A2;GNAS;SLC1A3;SLC17A7;ADCY1;SHANK1
Bile secretion	5/90	8.55926e-05	21.6296	257.308	GNAS;ATP1A3;AQP4;ATP1A1;ADCY1
Pancreatic secretion	5/102	0.000142107	18.9423	213.74	GNAS;ATP1A3;ATP2B2;ATP1A1;ADCY1
Vasopressin-regulated water reabsorption	3/44	0.00257578	26.0017	211.239	GNAS;AQP4;VAMP2
Proximal tubule bicarbonate reclamation	2/23	0.0138252	33.2832	205.538	ATP1A3;ATP1A1
Thyroid hormone synthesis	4/75	0.000668599	20.3534	194.432	GNAS;ATP1A3;ATP1A1;ADCY1
Adrenergic signaling in cardiomyocytes	6/150	7.38315e-05	15.5637	189.28	CAMK2A;GNAS;ATP1A3;ATP2B2;ATP1A1;ADCY1
Mineral absorption	3/60	0.00557811	18.688	134.707	ATP1A3;ATP2B2;ATP1A1
SNARE interactions in vesicular transport	2/33	0.0218774	22.5354	123.013	STX1B;VAMP2
cAMP signaling pathway	6/216	0.000425154	10.6367	107.351	CAMK2A;GNAS;ATP1A3;ATP2B2;ATP1A1;ADCY1
Aldosterone-regulated sodium reabsorption	2/37	0.0261968	19.9559	104.449	ATP1A3;ATP1A1
Carbohydrate digestion and absorption	2/47	0.034275	15.5135	73.9762	ATP1A3;ATP1A1
GnRH signaling pathway	3/93	0.0164545	11.8161	70.2367	CAMK2A;GNAS;ADCY1
Circadian entrainment	3/97	0.0171776	11.311	65.8843	CAMK2A;GNAS;ADCY1
Ovarian steroidogenesis	2/51	0.0374478	14.2442	65.6799	GNAS;ADCY1
Inflammatory mediator regulation of TRP channels	3/98	0.0171776	11.1914	64.8629	CAMK2A;GNAS;ADCY1
Melanogenesis	3/101	0.0178135	10.8471	61.9442	CAMK2A;GNAS;ADCY1
Regulation of lipolysis in adipocytes	2/55	0.0393532	13.1665	58.8024	GNAS;ADCY1
cGMP-PKG signaling pathway	4/167	0.0105434	8.82454	57.4218	ATP1A3;ATP2B2;ATP1A1;ADCY1
Calcium signaling pathway	5/240	0.00557811	7.76438	56.3493	NTRK2;CAMK2A;GNAS;ATP2B2;ADCY1
Glycosaminoglycan degradation	1/19	0.110195	19.0833	55.4855	IDS
Cortisol synthesis and secretion	2/65	0.0510035	11.071	45.9215	GNAS;ADCY1
Long-term potentiation	2/67	0.0525122	10.7293	43.889	CAMK2A;ADCY1
Oocyte meiosis	3/129	0.0296082	8.42474	42.3614	CAMK2A;ADCY1;YWHAH
Amphetamine addiction	2/69	0.0540095	10.408	41.9968	CAMK2A;GNAS
Dopaminergic synapse	3/132	0.0303292	8.22757	40.8494	KIF5A;CAMK2A;GNAS
Estrogen signaling pathway	3/137	0.0323425	7.91858	38.5074	HSP90AB1;GNAS;ADCY1
Phospholipase D signaling pathway	3/148	0.0371692	7.31379	34.0264	GNAS;ADCY1;DNM1
Oxytocin signaling pathway	3/154	0.0381727	7.02105	31.909	CAMK2A;GNAS;ADCY1
Cushing syndrome	3/155	0.0381727	6.97451	31.5756	CAMK2A;GNAS;ADCY1
Parkinson disease	4/249	0.0294088	5.84668	29.6766	KIF5A;CAMK2A;GNAS;MAPT
Cardiac muscle contraction	2/87	0.0806869	8.19649	29.5248	ATP1A3;ATP1A1
Gap junction	2/88	0.0806869	8.10078	29.0089	GNAS;ADCY1
Morphine addiction	2/91	0.0836866	7.82653	27.543	GNAS;ADCY1
Dilated cardiomyopathy	2/96	0.0900722	7.40836	25.3437	GNAS;ADCY1
Progesterone-mediated oocyte maturation	2/100	0.0912837	7.10455	23.7743	HSP90AB1;ADCY1
Amoebiasis	2/102	0.0912837	6.96175	23.0453	GNAS;ADCY1
Chagas disease	2/102	0.0912837	6.96175	23.0453	GNAS;ADCY1
Protein digestion and absorption	2/103	0.0912837	6.89248	22.6937	ATP1A3;ATP1A1
Parathyroid hormone synthesis, secretion and action	2/106	0.0937407	6.69265	21.687	GNAS;ADCY1
Glucagon signaling pathway	2/107	0.0937407	6.62857	21.3666	CAMK2A;GNAS
HIF-1 signaling pathway	2/109	0.094955	6.50402	20.7473	CAMK2A;ENO2
Serotonergic synapse	2/113	0.0973555	6.26837	19.5883	APP;GNAS
Cholinergic synapse	2/113	0.0973555	6.26837	19.5883	CAMK2A;ADCY1
Nicotine addiction	1/40	0.188156	8.79841	19.2965	SLC17A7
Growth hormone synthesis, secretion and action	2/119	0.102789	5.94512	18.0266	GNAS;ADCY1
Neurotrophin signaling pathway	2/119	0.102789	5.94512	18.0266	NTRK2;CAMK2A
Thyroid hormone signaling pathway	2/121	0.103934	5.84461	17.5479	ATP1A3;ATP1A1
Platelet activation	2/124	0.106594	5.70003	16.8652	GNAS;ADCY1
Pathways of neurodegeneration	5/475	0.0430166	3.83589	16.6754	APP;KIF5A;CAMK2A;NEFM;MAPT
Relaxin signaling pathway	2/129	0.110324	5.47424	15.8133	GNAS;ADCY1
Chemical carcinogenesis	3/239	0.0903145	4.47299	15.1821	HSP90AB1;GNAS;ADCY1
Vascular smooth muscle contraction	2/133	0.114426	5.30601	15.0413	GNAS;ADCY1
Cocaine addiction	1/49	0.217805	7.14547	14.3127	GNAS
Vibrio cholerae infection	1/50	0.218809	6.9993	13.8884	GNAS
Retrograde endocannabinoid signaling	2/148	0.132226	4.75727	12.5971	SLC17A7;ADCY1
Necroptosis	2/159	0.146003	4.4215	11.1616	HSP90AB1;CAMK2A
Long-term depression	1/60	0.248384	5.81005	10.5516	GNAS
Huntington disease	3/306	0.118034	3.47207	9.67537	KIF5A;SLC1A2;SLC1A3
Glycolysis / Gluconeogenesis	1/67	0.263937	5.19201	8.90754	ENO2
Alcoholism	2/186	0.178788	3.76754	8.51196	NTRK2;GNAS
Renin secretion	1/69	0.267577	5.03879	8.51066	GNAS
Non-small cell lung cancer	1/72	0.274516	4.82516	7.96481	KIF5A
Glioma	1/75	0.281193	4.62884	7.4713	CAMK2A
PI3K-Akt signaling pathway	3/354	0.155514	2.98993	7.31119	NTRK2;HSP90AB1;YWHAH
Bacterial invasion of epithelial cells	1/77	0.283889	4.50658	7.16799	DNM1
Pathways in cancer	4/531	0.132226	2.67918	7.07238	HSP90AB1;CAMK2A;GNAS;ADCY1
Antigen processing and presentation	1/78	0.283889	4.44783	7.02338	HSP90AB1
Amyotrophic lateral sclerosis	3/364	0.163145	2.90562	6.92008	KIF5A;SLC1A2;NEFM
RNA degradation	1/79	0.283889	4.39058	6.8832	ENO2
Rap1 signaling pathway	2/210	0.211864	3.32878	6.85626	GNAS;ADCY1
Alzheimer disease	3/369	0.165689	2.86519	6.73505	APP;KIF5A;MAPT
Lipid and atherosclerosis	2/215	0.2169	3.24981	6.56983	HSP90AB1;CAMK2A
ErbB signaling pathway	1/85	0.295771	4.07574	6.12545	CAMK2A
Human cytomegalovirus infection	2/225	0.223604	3.10251	6.04556	GNAS;ADCY1
ECM-receptor interaction	1/88	0.300887	3.9346	5.79333	SV2A
Thermogenesis	2/232	0.231556	3.00702	5.71292	GNAS;ADCY1
GABAergic synapse	1/89	0.300887	3.88969	5.68868	ADCY1
IL-17 signaling pathway	1/94	0.312001	3.67964	5.20596	HSP90AB1
Salmonella infection	2/249	0.251853	2.79764	5.00445	HSP90AB1;KIF5A
Prostate cancer	1/97	0.317017	3.56412	4.9454	HSP90AB1
Endocytosis	2/252	0.253206	2.76365	4.89223	KIF5A;DNM1
Longevity regulating pathway	1/102	0.327376	3.38682	4.55264	ADCY1
Th17 cell differentiation	1/107	0.337309	3.22625	4.20472	HSP90AB1
MAPK signaling pathway	2/294	0.2894	2.36109	3.62786	NTRK2;MAPT
Cell cycle	1/124	0.377712	2.77796	3.27584	YWHAH
Lysosome	1/128	0.381959	2.68993	3.10135	IDS
Purine metabolism	1/129	0.381959	2.66878	3.05985	ADCY1
Apelin signaling pathway	1/137	0.392883	2.51078	2.75503	ADCY1
Insulin signaling pathway	1/137	0.392883	2.51078	2.75503	PRKAR1B
Fluid shear stress and atherosclerosis	1/139	0.393437	2.47414	2.6857	HSP90AB1
Hepatitis C	1/157	0.429257	2.18667	2.16069	YWHAH
Hippo signaling pathway	1/163	0.43761	2.10504	2.01809	YWHAH
Wnt signaling pathway	1/166	0.439433	2.06646	1.95174	CAMK2A
Protein processing in endoplasmic reticulum	1/171	0.445192	2.00517	1.8478	HSP90AB1
Tuberculosis	1/180	0.453451	1.90349	1.67935	CAMK2A
NOD-like receptor signaling pathway	1/181	0.453451	1.89282	1.66197	HSP90AB1
Axon guidance	1/182	0.453451	1.88226	1.64484	CAMK2A
Chemokine signaling pathway	1/192	0.467557	1.78281	1.48626	ADCY1
Viral carcinogenesis	1/203	0.477083	1.68479	1.33518	YWHAH
Diabetic cardiomyopathy	1/203	0.477083	1.68479	1.33518	CAMK2A
Proteoglycans in cancer	1/205	0.477083	1.6681	1.31	CAMK2A
Human T-cell leukemia virus 1 infection	1/219	0.495797	1.55987	1.1506	ADCY1
Ras signaling pathway	1/232	0.511711	1.47112	1.02522	NTRK2
Prion disease	1/273	0.566086	1.24677	0.731686	KIF5A
Human papillomavirus infection	1/331	0.632554	1.02461	0.478367	GNAS
Olfactory transduction	1/440	0.731369	0.765926	0.23961	CAMK2A
